# Supplementary material for: Menstrual product choice and uptake among young women in Zimbabwe: a pilot study
Source: Pilot Feasibility Stud. 2020 Nov 23;6:182. doi: 10.1186/s40814-020-00728-5 (PMC7681965; doi:10.1186/s40814-020-00728-5)
Supplement: Supplementary file 1 — Additional file 1. MHH Intervention Uptake and Product Choice at First Visit. Quantitative data extracted from biometric system highlighting MHH intervention uptake and product choice during pilot period. [file 40814_2020_728_MOESM1_ESM.xlsx]

## Sheet: Sheet1
MHH Intervention Uptake and Product Choice at First Visit
Province		APRIL	MAY	JUNE	JULY	TOTAL
Harare	Eligible	409	664	401	258	1732
	16-19yrs	207	345	178	86	816
	20-24yrs	202	319	223	172	916
	Uptake	370	618	317	109	1414
	16-19yrs	196	324	137	33	690
	20-24yrs	174	294	180	76	724
	Cup Uptake	17	44	38	71	170
	16-19yrs	4	19	9	18	50
	20-24yrs	13	25	29	53	120
	Pads Uptake	353	574	279	38	1244
	16-19yrs	192	305	128	15	640
	20-24yrs	161	269	151	23	604

## Sheet: Sheet2
MHM Intervention Uptake in Pilot	Total n (%)	16 - 19 years old	20 – 24 years old
	N=1732	N=816	N=916
MHM Intervention Uptake	1414/1732 (81.6%)	690/816 (84.6%)	724/916 (79.0%)
MHM Intervention Product Choice	Total n (%)	16 - 19 years old	20 – 24 years old
	N=1414	N=690	N=724
Cup Uptake (of those who took up the MHM intervention)	170/1414 (12.0%)	50/690 (7.2%)	120/724. (16.6%)
Reusable Pads Uptake (of those who took up the MHM intervention)	1244/1414 (88.0%)	640/690 (92.8%)	604/724 (83.4%)
